# Supplementary material for: Molecular characterization of metastatic exon 11 mutant gastrointestinal stromal tumors (GIST) beyond KIT/PDGFRα genotype evaluated by next generation sequencing (NGS)
Source: Oncotarget. 2015 Nov 2;6(39):42243–57. doi: 10.18632/oncotarget.6278 (PMC4747222; doi:10.18632/oncotarget.6278)
Supplement: Supplementary file 2 [file oncotarget-06-42243-s002.xlsx]

## Sheet: Foglio1
	Supplementary table 1. Copy number variations and mutational landscape of the most significant genes, detetcted by SNP-array and WTS respectively.
	Gene	Chr	Gene Cytoband	Pt		Mutational status		CN State	Type CNV	Cytoband Start	Cytoband End	Size (bp)
Oncogenes	KIT	4	q12	GIST11		DEL		2	Normal	-	-	-
				GIST124		INS		2	Normal	-	-	-
				GIST131		DEL		2	Normal	-	-	-
				GIST150		DEL		1	Entire arm Loss	p15.2	q35.2	137916782
				GIST174		SNV+LOH		3	Entire arm Gain	p16.3	q22.1	88062284
				GIST178		SNV		3*	Normal*	-	-	-
				GIST188		DEL+SNV		2	Normal	-	-	-
	KRAS	12	p12.1	GIST11		LOH		6	Focal Gain	p12.1	p11.22	3029465
				GIST178		wt		4	Entire arm Gain	p13.33	p11.1	34568480
				GIST124		wt		2	Normal	-	-	-
				GIST131		wt		2	Normal	-	-	-
				GIST150		wt		2	Normal	-	-	-
				GIST174		wt		2	Normal	-	-	-
				GIST188		wt		1	Entire arm Loss	p13.33	p11.1	34568480
	CCND2	12	p13.32	GIST11		LOH		6	Focal Gain	p13.33	p13.32	1861430
				GIST178		wt		4	Entire arm Gain	p13.33	p11.1	34568480
				GIST124		wt		2	Normal	-	-	-
				GIST131		wt		2	Normal	-	-	-
				GIST150		wt		2	Normal	-	-	-
				GIST174		wt		2	Normal	-	-	-
				GIST188		wt		1	Entire arm Loss	p13.33	p11.1	34568480
	ETV1, EGFR	7	p21.2 - p11.2	GIST174		wt		4	Entire arm Gain	p22.3	p11.1	57976725
				GIST188		wt		3	Entire chr Gain	p22.4	q36.4	155190470
				GIST11		wt		2	Normal	-	-	-
				GIST124		wt		2	Normal	-	-	-
				GIST131		wt		2	Normal	-	-	-
				GIST150		wt		2	Normal	-	-	-
				GIST178		wt		3*	Normal*	-	-	-
	SMO, BRAF	7	q34	GIST174		wt		6	Focal Gain	q31.33	q35	16258218
				GIST188		wt		3	Entire chr Gain	p22.3	q36.3	155190469
				GIST178		wt		2*	Focal Loss	q33	q36.3	21037136
				GIST11		wt		1	Focal Loss	q34	q34	417265
				GIST131		wt		2	Normal	-	-	-
				GIST150		wt		2	Normal	-	-	-
				GIST124		wt		2	Normal	-	-	-
	TERT	5	p15.33	GIST178		wt		6	Focal Gain	p15.33	p15.33	1283798
				GIST188		wt		3	Entire chr Gain	p15.33	p11	46176353
				GIST174		wt		3	Entire chr Gain	p15.33	p11	46176353
				GIST11		wt		2	Normal	-	-	-
				GIST124		wt		2	Normal	-	-	-
				GIST131		wt		2	Normal	-	-	-
				GIST150		wt		2	Normal	-	-	-
	MYCN	2	p24.3	GIST178		wt		5	Focal Gain	p24.3	p24.3	727563
				GIST11		wt		2	Normal	-	-	-
				GIST124		wt		2	Normal	-	-	-
				GIST131		wt		2	Normal	-	-	-
				GIST150		wt		2	Normal	-	-	-
				GIST174		wt		2	Normal	-	-	-
				GIST188		wt		2	Normal	-	-	-
Tumor Suppressors	CDKN2A/2B	9	p21.3	GIST188		-		0	Focal Loss	p21.3	p21.3	599473
				GIST150		-		0	Focal Loss	p21.3	p21.3	1096468
				GIST174		-		0	Focal Loss	p21.3	p21.3	1639392
				GIST11		-		0	Focal Loss	p21.3	p21.1	9113786
				GIST124		SNV		1	Entire arm Loss	p24.3	p13.1	39717212
				GIST131		wt		1	Focal Loss	p21.3	p21.3	213927
				GIST178		wt		3*	Normal*	-	-	-
	ARID1A, KIF1B	1	p36.11 - p36.22	GIST150		wt		1	Focal Loss	p36.33	p34.3	37194129
				GIST124		wt		1	Entire arm Loss	p36.33	p11.2	120563104
				GIST131		wt		1	Entire arm Loss	p36.33	p11.2	120563104
				GIST178		wt		2*	Entire chr Loss*	p36.33	q44	224821531
				GIST174		wt		1	Entire arm Loss	p36.33	p11.2	120563104
				GIST188		wt		1	Entire arm Loss	p36.33	p11.2	120563104
				GIST11		wt		2	Normal	-	-	-
	CDKN2C	1	p32.3	GIST188		wt		0	Focal Loss	p32.3	p32.3	641126
				GIST124		wt		1	Entire arm Loss	p36.33	p11.2	120563104
				GIST178		wt		2*	Entire chr Loss*	p36.33	q44	224821531
				GIST174		wt		1	Entire arm Loss	p36.33	p11.2	120563104
				GIST131		wt		1	Entire arm Loss	p36.33	p11.2	120563104
				GIST11		wt		2	Normal	-	-	-
				GIST150		wt		2	Normal	-	-	-
	SMARCB1	22	q11.23	GIST188		wt		1	Focal Loss	q11.1	q12.3	18233876
				GIST11		wt		1	Entire arm Loss	q11.1	q13.33	34310526
				GIST131		wt		1	Entire arm Loss	q11.1	q13.33	34310526
				GIST174		wt		1	Entire arm Loss	q11.1	q13.33	34310526
				GIST124		wt		2	Normal	-	-	-
				GIST150		wt		2	Normal	-	-	-
				GIST178		wt		*3	Normal*	-	-	-
	CDKN1B	12	p13.1	GIST11		wt		1	Focal Loss	p13.2	p12.1	13259105
				GIST188		DEL		1	Entire arm Loss	p13.33	p11.1	34568480
				GIST124		wt		2	Normal	-	-	-
				GIST131		wt		2	Normal	-	-	-
				GIST150		wt		2	Normal	-	-	-
				GIST174		wt		2	Normal	-	-	-
				GIST178		wt		*4	Entire arm Gain*	p13.33	p11.1	34568480
	DMD	X	p21.1	GIST174		-		0	Focal Loss	p21.1	p21.1	574821
				GIST131		-		0	Focal Loss	p21.1	p21.1	192258
				GIST178		wt		2*	Entire chr Loss*	p22.33	q28	151176916
				GIST188		wt		1	Entire chr Loss	p22.34	q29	151176917
				GIST11		wt		2	Normal	-	-	-
				GIST124		wt		2	Normal	-	-	-
				GIST150		wt		2	Normal	-	-	-
	PTEN	10	q23.31	GIST131		wt		1	Focal Loss	q21.3	q23.31	24252173
				GIST178		wt		2*	Entire chr Loss*	p15.3	q26.3	132074395
				GIST174		STOP		1	Entire chr Loss	p15.4	q26.4	132074396
				GIST11		wt		2	Normal	-	-	-
				GIST124		wt		2	Normal	-	-	-
				GIST150		wt		2	Normal	-	-	-
				GIST188		wt		2	Normal	-	-	-
	SMAD4	18	q21.2	GIST131		wt		1	Focal Loss	q12.2	q21.33	28026459
				GIST188		wt		1	Focal Loss	q11.1	q21.32	38105517
				GIST11		wt		2	Normal	-	-	-
				GIST124		wt		2	Normal	-	-	-
				GIST150		wt		2	Normal	-	-	-
				GIST174		wt		2	Normal	-	-	-
				GIST178		wt		3*	Normal*	-	-	-
	COP1	1	q25.1 - q25.2	GIST174		wt		1	Focal Loss	q25.1	q25.2	329
				GIST178		wt		1	Entire arm Loss	q21.1	q44	67883
				GIST11		wt		2	Normal	-	-	-
				GIST124		wt		2	Normal	-	-	-
				GIST150		wt		2	Normal	-	-	-
				GIST131		wt		2	Normal	-	-	-
				GIST188		wt		2	Normal	-	-	-
	LATS2	13	q12.11	GIST174		SNV		2	Normal	-	-	-
				GIST188		wt		1	Entire arm Loss	q11	q34	96045948
				GIST11		wt		2	Normal	-	-	-
				GIST124		wt		2	Normal	-	-	-
				GIST150		wt		2	Normal	-	-	-
				GIST131		wt		2	Normal	-	-	-
				GIST178		wt		3*	Normal*	-	-	-
	* GIST_178 carried triploid genome, so CN=2 in this patients represented a loss of one allele with respect to the triplody.
